# Supplementary material for: Addressing the challenges and constraints of social protection policies for Peruvian women domestic workers: the ANITA project study protocol
Source: BMJ Open. 2025 Mar 6;15(3):e088921. doi: 10.1136/bmjopen-2024-088921 (PMC11887307; doi:10.1136/bmjopen-2024-088921)
Supplement: online supplemental file 1 [file bmjopen-15-3-s001.xlsx]

## Sheet: phase1
Supplemetary material 1: Research questions, variables and ítems for Phase 1 quantitative analysis
	OVERALL OBJECTIVE (OO)
OO	To examine the working conditions and access to health care of women domestic workers in Peru and to propose recommendations to improve their access to social protection for a more inclusive and sustainable recovery of the COVID-19 pandemic and to support social protection in the event of future pandemics
		SPECIFIC OBJECTIVE 1 (SO1)
	SO1	Characterize and compare the health and working conditions of women DWs before the COVID-19 onset (2018-2019), during the COVID-19 pandemic (2020) and the early recovery after COVID-19 (2021) using national surveys databases
			RESEARCH QUESTIONS RELATED TO SO1
	SO1	SO1.RQ1	How are the working conditions of DWs before, during and after COVID-19?
		SO1.RQ2	What are the health conditions and access to healthcare services of DWs before, during and after COVID-19?
		SO1.RQ3	Who are the most vulnerable women among DW in their health and working conditions due to COVID-19?
			KEY VARIABLES FOR RESEARCH QUESTIONS
	SO1	SO1.RQ1	Working conditions		ENAHO	ENDES
			SO1.RQ1.V1	Contract	x
			SO1.RQ1.V2	Payment	x
			SO1.RQ1.V3	Social Security (EsSalud)	x
			SO1.RQ1.V4		x
			SO1.RQ1.V5	Retirement Fund	x
			SO1.RQ1.V6	Vacations	x
			SO1.RQ1.V7	Unemployment insurance (CTS)	x
			SO1.RQ1.V8	Gratificaciones	x
			SO1.RQ1.V9	Adequated employed	x
			SO1.RQ1.V10	Extra time payment
			SO1.RQ1.V11	Working time per week	x
			SO1.RQ1.V12	Entry/Exit hour per day
			SO1.RQ1.V13	Modality (cama afuera/dentro)
			SO1.RQ1.V14	Access to job-training
			SO1.RQ1.V15	Access to job-search services
			SO1.RQ1.V16	Union afiliation
			SO1.RQ1.V17	Transport costs work-home
			SO1.RQ1.V18	Transport time work-home
			SO1.RQ1.V19	Modality of transport work-home
			SO1.RQ1.V20	Number and type of work activities
			SO1.RQ1.V21	Attitudes and personal treatment
			SO1.RQ1.V22	Medical leave (medical appointments, familiy emergencies, trámites, etc.)
			SO1.RQ1.V23	Holidays
			SO1.RQ1.V24	Quantity and quality of meals at work (B/L/D)
			SO1.RQ1.V25	Comfort of bedroom/bathroom at work
			SO1.RQ1.V26	Side (secondary) job?	x
		SO1.RQ2	Health conditions and access to healthcare services		ENAHO	ENDES
			SO1.RQ2.V1	Chronic disease status	p401
			SO1.RQ2.V2	Health status (any symptom/sickness/chronic desease relapse/accident in the last 4 weeks)	p402
			SO1.RQ2.V3	COVID-19 pacient (symptoms/positive test in the last 4 weeks)	p402 + p407I+p407J
			SO1.RQ2.V4	Access to medicines - COVID 19 pacient	p407K
			SO1.RQ2.V5	Disability condition	p401H
			SO1.RQ2.V6	Access to healthcare services (only with symptoms in last 4 weeks) - Type of health facility	p403
			SO1.RQ2.V7	Access to healthcare services (only with symptoms in last 4 weeks) - Time to health attention (waiting for appointment, transportation, waiting for attention)	p407F+p407G+p407H
			SO1.RQ2.V8	Access to healthcare services (only with symptoms in last 4 weeks) - no attention (reasons)	p409
			SO1.RQ2.V9	Health pocket expenses in medical appointments, analysis, X rays, etc (only with symptoms in last 4 weeks)	p414 (1-5)
			SO1.RQ2.V10	Health insurance (SIS, privado, otro)	p419
			SO1.RQ2.V11	Access to healthcare services (the last 3 months) - CRED for children under 3 years old	p413B1
			SO1.RQ2.V12	Access to healthcare services (the last 3 months) - Inmmunization program	p413B2
			SO1.RQ2.V13	Access to healthcare services (the last 12 months) - Family planning program	p413D1
			SO1.RQ2.V14	Access to healthcare services (the last 12 months) - Iron supplement (pregnants and children under 3 years old)	p413D2
			SO1.RQ2.V15	Barriers to use health facilities		p487
			SO1.RQ2.V16	Victim of household violence (psychological/physical/sexual)		Section 10
			SO1.RQ2.V17	Buscar ayuda a instituciones públicas por ser victima de violencia familiar		Section 10
			SO1.RQ2.V18	Type of chronic disease status
			SO1.RQ2.V19	Health care services (dental, eye, gynecologist, etc)
			SO1.RQ2.V20	Out of pocket medical expenses
			SO1.RQ2.V21	Consequences of medical problems at work and daily life
		SO1.RQ3	Sociodemographic and economic characteristics of DW (to design the groups)		ENAHO	ENDES
			SO1.RQ2.V1	Age Groups (less than 18, 18-29, 30-49, 50-65, +65)	x
			SO1.RQ2.V2	Education	x
			SO1.RQ2.V3	Place of residency (urban/rural)	x
			SO1.RQ2.V4	Mother tongue	x
			SO1.RQ2.V5	Civil status	x
			SO1.RQ2.V6	Ratio of dependancy (housheold members/HM with income)	x
			SO1.RQ2.V7	Economic status (by quantiles of household expenses per capita)	x
			SO1.RQ2.V8	Access to basic services (electricity, water and sanitation)	x
			SO1.RQ2.V9	DW pregnant or with child under 2 years old		x
			SO1.RQ2.V10	Caregiver for the youngest child when DW is working		p720A
